# Supplementary material for: Eight-Week Resistance Training and Manual Therapy in Young Patients with Severe Hemophilia: A Case Series Evaluating Functional, Imaging, and Immunological Outcomes
Source: J Clin Med. 2025 Nov 27;14(23):8419. doi: 10.3390/jcm14238419 (PMC12692835; doi:10.3390/jcm14238419)
Supplement: Supplementary file 1 [file jcm-14-08419-s001.zip]

Archive with 1 entries (1 files):
- jcm-3967109-supplementary.pdf
